# Supplementary material for: The Association of Familial Hypertension and Risk of Gestational Hypertension and Preeclampsia
Source: Int J Environ Res Public Health. 2021 Jul 1;18(13):7045. doi: 10.3390/ijerph18137045 (PMC8296897; doi:10.3390/ijerph18137045)
Supplement: Supplementary file 1 [file ijerph-18-07045-s001.zip]

Archive with 1 entries (1 files):
- ijerph-1219328-supplementary.pdf
